# Supplementary material for: Prevalence and diversity of avian blood parasites in a resident northern passerine
Source: Parasit Vectors. 2019 Jun 10;12:292. doi: 10.1186/s13071-019-3545-1 (PMC6558893; doi:10.1186/s13071-019-3545-1)
Supplement: Supplementary file 1 — Additional file 1: Table S1. A summary of the occupancy modeling approach for estimating probability of haemosporidian parasite infection and probability of detecting haemosporidian mtDNA in northwestern crows (Corvus caurinus) relative to temporal, spatial, and host characteristics. Models are ranked by ΔAICc values. Table S2. AICc model-selection results for Plasmodium infection in northwestern crows (Corvus caurinus) relative to temporal, spatial, and host characteristics. Table S3. AICc model-selection results for Haemoproteus infection in northwestern crows (Corvus caurinus) relative to temporal, spatial, and host characteristics. Table S4. AICc model-selection results for Leucocytozoon infection in northwestern crows (Corvus caurinus) relative to temporal, spatial, and host characteristics. [file 13071_2019_3545_MOESM1_ESM.xlsx]

## Sheet: Table S1_Modeling approach
The following steps were taken for modeling of each parasite genus
Stage 1, Step 1 - Detection Probability
Fixed prevalence (psi) to relatively complex stucture (psi(site + age + sex) and considered 20 models assessing variation in detection (p) relative to site, age, sex, and year
Model ID	K	p	psi
p01	9	.	site + age + sex
p02	10	age	site + age + sex
p03	10	sex	site + age + sex
p04	11	age + sex	site + age + sex
p05	14	site	site + age + sex
p06	15	site + age	site + age + sex
p07	15	site + sex	site + age + sex
p08	16	site + age + sex	site + age + sex
p09	10	year	site + age + sex
p10	11	age + year	site + age + sex
p11	11	sex + year	site + age + sex
p12	12	age + sex + year	site + age + sex
p13	15	site + year	site + age + sex
p14	16	site + age + year	site + age + sex
p15	16	site + sex + year	site + age + sex
p16	17	site + age + sex + year	site + age + sex
p17	17	site * year	site + age + sex
p18	18	(site * year) + age	site + age + sex
p19	18	(site * year) + sex	site + age + sex
p20	19	(site * year) + age + sex	site + age + sex
Stage 1, Step 2 - General Patterns of Variation in Prevalence
Constrained p to top supported structure from Step 1 and considered the same 20 models to assess variation in psi relative to site, age, sex, and year
Model ID	K	p	psi
m01	p + 1	fixed	.
m02	p + 2	fixed	age
m03	p + 2	fixed	sex
m04	p + 3	fixed	age + sex
m05	p + 6	fixed	site
m06	p + 7	fixed	site + age
m07	p + 7	fixed	site + sex
m08	p + 8	fixed	site + age + sex
m09	p + 1	fixed	year
m10	p + 2	fixed	age + year
m11	p + 2	fixed	sex + year
m12	p + 3	fixed	age + sex + year
m13	p + 7	fixed	site + year
m14	p + 8	fixed	site + age + year
m15	p + 8	fixed	site + sex + year
m16	p + 9	fixed	site + age + sex + year
m17	p + 9	fixed	site * year
m18	p + 10	fixed	(site * year) + age
m19	p + 10	fixed	(site * year) + sex
m20	p + 11	fixed	(site * year) + age + sex
Stage 2 - Body Condition
Constrained p and psi to top supported structure from Stage 1 and considered additional models assessing variation in psi relative to body condition index (BCI)
Used full Stage 1 dataset for all genera
Model ID	K	p	psi
c01	p + 2	fixed	BCI
c02	p + Stage 1 psi + 1	fixed	Stage 1 + BCI
c03	p + Stage 1 psi + X	fixed	Stage 1 * BCI
Stage 3 - Coinfections
Parsed dataset to applicable locations and age classes to assess co-infection relationships (i.e., limited dataset to locations and age classes that contained positives for the co-infections of interest)
Constrained p to top supported structure from Stage 1 (i.e., did not assess support for general varaiation on p with new dataset)
Used top supported structure from Stage 1 for base models of psi (i.e., did not assess support for general varaiation on psi with new dataset)
Did not consider coinfection relationships between Plas and Haem because no coinfections with these genera occurred in the dataset
Stage 3, Step 1: AKD
Partitioned dataset to adults because only adult crows were AKD positive
Model ID	K	p	psi
d01	p + 1	fixed	.
d02	p + Stage 1 psi	fixed	equivalent Stage 1 model
d03	p + 2	fixed	AKD
d04	p + Stage 1 psi + 1	fixed	Stage 1 + AKD
d05	p + Stage 1 psi + X	fixed	Stage 1 * AKD
d06	p + Stage 1 psi + X	fixed
d07	p + Stage 1 psi + X	fixed
Stage 3, Step 2: Blood parasite genera #1
Did not consider coinfection relationships between Haem and Plas because these coinfections did not exist in the data
Model ID	K	p	psi
BP1	p + 1	fixed	.
BP2	p + Stage 1 psi	fixed	equivalent Stage 1 model
BP3	p + 2	fixed	parasite
BP4	p + Stage 1 psi + 1	fixed	Stage 1 + parasite
BP5	p + Stage 1 psi + X	fixed	Stage 1 * parasite
Stage 3, Step 3: Blood parasite genera #2
Pertains to modeling of Leuc only since coinfections with plas and haem were considered in separate analyses
models considered were the same for both genera, but partitioned datasets varied depending on the coinfection of interest
Stage 4 - Weather
Replaced top supported psi structure with weather variables to assess the degree of annual and geographic variation they explain
Only considered weather variables when modeling Leuc prevalence because Leuc was detected at all sites in all years
Sporadic spatial variation in prevalence of plas and haem did not allow for consideration of weather variables in occupancy models because the effect was essentially binomial instead of continuous
model ID	K	p	psi
XX	p + stage 1	fixed	stage 1
w01	p + 2	fixed	temp
w02	p + 2	fixed	precip
w03	p + 2	fixed	wind
w04	p + 3	fixed	temp + precip
w05	p + 3	fixed	temp + wind
w06	p + 3	fixed	precip + wind

## Sheet: Table S2_Plas_models
Stage 1, Step 1 - Detection Probability
No discrepancies in plasmodium detection, so p fixed to 1.0
Stage 1, Step 2 - General Patterns of Variation in Prevalence
Fixed p to 1.0 and considered 20 models to assess variation in psi relative to site, age, sex, and year
Model ID	Model	AICc	Delta AICc	AICc Weights	Model Likelihood	Num. Par	Deviance
m05	p{.} psi{site}	80.5007	0	0.19521	1	7	65.8458
m06	p{.} psi{site + age}	80.8803	0.3796	0.16146	0.8271	8	64.0332
m13	p{.} psi{site + year}	81.0765	0.5758	0.14638	0.7499	8	64.2294
m07	p{.} psi{site + sex}	81.4929	0.9922	0.11886	0.6089	8	64.6458
m08	p{.} psi{site + age + sex}	81.5095	1.0088	0.11788	0.6039	9	62.4443
m14	p{.} psi{site + year + age}	82.1204	1.6197	0.08685	0.4449	9	63.0553
m15	p{.} psi{site + year + sex}	82.3193	1.8186	0.07863	0.4028	9	63.2542
m16	p{.} psi{site + year + age + sex}	83.0318	2.5311	0.05507	0.2821	10	61.7222
m17	p{.} psi{site x year}	85.5348	5.0341	0.01575	0.0807	10	64.2253
m18	p{.} psi{site x year + age}	86.5847	6.084	0.00932	0.0477	11	63.0038
m19	p{.} psi{site x year + sex}	86.7942	6.2935	0.00839	0.043	11	63.2133
m20	p{.} psi{site x year + age + sex}	87.4029	6.9022	0.00619	0.0317	12	61.5234
m09	p{.} psi{year}	112.706	32.205	0	0	3	106.569
m10	p{.} psi{year + age}	114.774	34.2731	0	0	4	106.544
m11	p{.} psi{year + sex}	114.797	34.2966	0	0	4	106.567
m12	p{.} psi{year + age + sex}	116.89	36.3895	0	0	5	106.543
m01	p{.} psi{.}	120.887	40.386	0	0	2	116.819
m03	p{.} psi{sex}	122.906	42.4054	0	0	3	116.769
m02	p{.} psi{age}	122.92	42.4189	0	0	3	116.782
m04	p{.} psi{age + sex}	124.96	44.4593	0	0	4	116.73
Stage 2 - Body Condition
Constrained p and psi to top supported structure from Stage 1 and considered additional models assessing variation in psi relative to body condition index (BCI)
Used full Stage 1 dataset
Model ID	Model	AICc	Delta AICc	AICc Weights	Model Likelihood	Num. Par	Deviance
m05	p{.} psi{site}	80.5007	0	0.72429	1	7	65.8458
c02	p{.} psi{site + BCI}	82.4763	1.9756	0.26972	0.3724	8	65.6292
c03	p{.} psi{site x BCI}	90.0924	9.5917	0.00599	0.0083	13	61.8864
c01	p{.} psi{BCI}	122.729	42.2285	0	0	3	116.592
Stage 3 - Coinfections
Parsed dataset to applicable locations and age classes to assess co-infection relationships (i.e., limited dataset to locations and age classes that contained positives for the co-infections of interest)
Did not consider coinfection relationships between Plas and Haem because no coinfections with these genera occurred in the dataset
Stage 3, Step 1: AKD
Partitioned dataset to adults because no HY crows were AKD-positive
Partitioned locations to Homer and Kenai (did not include Haines since there was only a single infection there)
Model ID	Model	AICc	Delta AICc	AICc Weights	Model Likelihood	Num. Par	Deviance
d02 (m05)	p{.} psi{site}	48.6763	0	0.69778	1	3	42.0908
d04	p{.} psi{site + AKD}	50.951	2.2747	0.22375	0.3207	4	41.9511
d05	p{.} psi{site x AKD}	53.2863	4.61	0.06961	0.0998	5	41.7478
d01	p{.} psi{.}	58.3896	9.7133	0.00543	0.0078	2	54.1038
d03	p{.} psi{AKD}	59.3061	10.6298	0.00343	0.0049	3	52.7207
Stage 3, Step 2: Leuc
Partitioned locations to Homer and Kenai (did not include Haines since there was only a single infection there)
Model ID	Model	AICc	Delta AICc	AICc Weights	Model Likelihood	Num. Par	Deviance
L02 (m05)	p{.} psi{site}	63.679	0	0.64481	1	3	57.2175
L04	p{.} psi{site + leuc}	65.6924	2.0134	0.23563	0.3654	4	56.9081
L05	p{.} psi{site x leuc}	67.2259	3.5469	0.10945	0.1697	5	56.0259
L01	p{.} psi{.}	72.9787	9.2997	0.00617	0.0096	2	68.7523
L03	p{.} psi{leuc}	73.8701	10.1911	0.00395	0.0061	3	67.4086
Step 5 - weather
Did not consider weather variables in analysis because infections occurred at only 3 sites and in only one year

## Sheet: Table S3_Haem_models
Stage 1, Step 1 - Detection Probability
Fixed prevalence (psi) to relatively complex stucture (psi(site + age + sex) and considered 8 models assessing variation in detection (p) relative to site, age, and sex
No year models were considered in estimation of Haemoproteus because infections were only detected in 2008, and at sites that were sampled only in 2008
Model ID	Model	AICc	Delta AICc	AICc Weights	Model Likelihood	Num. Par	Deviance
p01	p{.} psi{site + age + sex}	139.478	0	0.42404	1	9	120.413
p02	p{age} psi{site + age + sex}	140.689	1.2107	0.23148	0.5459	10	119.379
p03	p{sex} psi{site + age + sex}	141.706	2.2283	0.13917	0.3282	10	120.397
p04	p{age + sex} psi{site + age + sex}	142.89	3.4117	0.07701	0.1816	11	119.309
p05	p{site} psi{site + age + sex}	143.062	3.5844	0.07064	0.1666	14	112.501
p06	p{site + age} psi{site + age + sex}	145.098	5.6197	0.02553	0.0602	15	112.153
p07	p{site + sex} psi{site + age + sex}	145.262	5.7837	0.02352	0.0555	15	112.317
p08	p{site + age + sex} psi{site + age + sex}	147.274	7.7959	0.0086	0.0203	16	111.916
Stage 1, Step 2 - General Patterns of Variation in Prevalence
Constrained p to top supported structure from Step 1 and considered the same 8 models to assess variation in psi relative to site, age, and sex
Model ID	Model	AICc	Delta AICc	AICc Weights	Model Likelihood	Num. Par	Deviance
m05	p{.} psi{site}	136.395	0	0.45218	1	7	121.74
m06	p{.} psi{site + age}	137.303	0.9074	0.28726	0.6353	8	120.456
m07	p{.} psi{site + sex}	138.427	2.0315	0.16375	0.3621	8	121.58
m08	p{.} psi{site + age + sex}	139.478	3.0827	0.09681	0.2141	9	120.413
m01	p{.} psi{.}	290.272	153.877	0	0	2	286.204
m03	p{.} psi{sex}	291.39	154.995	0	0	3	285.253
m02	p{.} psi{age}	292.258	155.863	0	0	3	286.121
m04	p{.} psi{age + sex}	293.415	157.02	0	0	4	285.185
Stage 2 - Body Condition
Constrained p and psi to top supported structure from Stage 1 and considered additional models assessing variation in psi relative to body condition index (BCI)
Used full Stage 1 dataset
Model ID	Model	AICc	Delta AICc	AICc Weights	Model Likelihood	Num. Par	Deviance
m05	p{.} psi{site}	136.395	0	0.66585	1	7	121.74
c02	p{.} psi{site + BCI}	137.801	1.4055	0.32974	0.4952	8	120.954
c03	p{.} psi{site x BCI}	146.432	10.0367	0.0044	0.0066	13	118.226
c01	p{.} psi{BCI}	290.559	154.164	0	0	3	284.422
Stage 3 - Coinfections
Parsed dataset to applicable locations and age classes to assess co-infection relationships (i.e., limited dataset to locations and age classes that contained positives for the co-infections of interest)
Did not consider coinfection relationships between Plas and Haem because no coinfections with these genera occurred in the dataset
Stage 3, Step 1: AKD
Partitioned dataset to adults because no HY crows were AKD-positive
Partitioned locations to Haines and Juneau (did not include Valdez since there was only a single infection there)
Model ID	Model	AICc	Delta AICc	AICc Weights	Model Likelihood	Num. Par	Deviance
d02 (m05)	p{.} psi{site}	96.5195	0	0.41946	1	3	89.9342
d04	p{.} psi{site + AKD}	96.912	0.3925	0.34472	0.8218	4	87.9119
d05	p{.} psi{site x AKD}	98.8014	2.2819	0.13402	0.3195	5	87.263
d01	p{.} psi{.}	99.9374	3.4179	0.07595	0.1811	2	95.6517
d03	p{.} psi{AKD}	102.093	5.5733	0.02585	0.0616	3	95.5074
Stage 3, Step 2: Leuc
Partitioned locations to Haines and Juneau (did not include Valdez since there was only a single infection there)
Model ID	Model	AICc	Delta AICc	AICc Weights	Model Likelihood	Num. Par	Deviance
L02 (m05)	p{.} psi{site}	114.644	0	0.58983	1	3	108.2
L04	p{.} psi{site + leuc}	116.684	2.0399	0.2127	0.3606	4	107.929
L05	p{.} psi{site x leuc}	118.314	3.67	0.09415	0.1596	5	107.16
L01	p{.} psi{.}	118.696	4.0523	0.07776	0.1318	2	114.478
L03	p{.} psi{leuc}	120.922	6.2779	0.02556	0.0433	3	114.477
Stage 4 - Weather
Did not consider weather variables in analysis because infections occurred at only 3 sites and those sites were only sampled in a single year

## Sheet: Table S4_Leuc_models
Stage 1, Step 1 - Detection Probability
Fixed prevalence (psi) to relatively complex stucture (psi(site + age + sex) and considered 20 models assessing variation in detection (p) relative to site, age, sex, and year
Model ID	Model	AICc	Delta AICc	AICc Weights	Model Likelihood	Num. Par	Deviance
p03	p{sex} psi{site + age + sex}	370.568	0	0.29959	1	10	349.259
p04	p{age + sex} psi{site + age + sex}	372.211	1.6429	0.13176	0.4398	11	348.631
p11	p{year + sex} psi{site + age + sex}	372.812	2.2433	0.09759	0.3257	11	349.231
p07	p{site + sex} psi{site + age + sex}	372.957	2.3889	0.09074	0.3029	15	340.013
p01	p{.} psi{site + age + sex}	373.254	2.6853	0.07824	0.2612	9	354.189
p08	p{site + age + sex} psi{site + age + sex}	374.246	3.6774	0.04764	0.159	16	338.888
p05	p{site} psi{site + age + sex}	374.303	3.7347	0.0463	0.1545	14	343.742
p12	p{year + age + sex} psi{site + age + sex}	374.509	3.9403	0.04177	0.1394	12	348.629
p02	p{age} psi{site + age + sex}	374.989	4.4202	0.03286	0.1097	10	353.679
p09	p{year} psi{site + age + sex}	375.344	4.7754	0.02751	0.0918	10	354.034
p15	p{site + year + sex} psi{site + age + sex}	375.349	4.78	0.02745	0.0916	16	339.99
p06	p{site + age} psi{site + age + sex}	375.883	5.3149	0.02101	0.0701	15	342.939
p13	p{site + year} psi{site + age + sex}	376.523	5.9546	0.01526	0.0509	15	343.578
p16	p{site + year + age + sex} psi{site + age + sex}	376.676	6.1076	0.01413	0.0472	17	338.875
p10	p{year + age} psi{site + age + sex}	377.196	6.6274	0.0109	0.0364	11	353.615
p14	p{site + year + age} psi{site + age + sex}	378.171	7.6028	0.00669	0.0223	16	342.813
p19	p{site x year + sex} psi{site + age + sex}	378.242	7.6731	0.00646	0.0216	18	337.967
p20	p{site x year + age + sex} psi{site + age + sex}	380.731	10.1621	0.00186	0.0062	19	337.951
p17	p{site x year} psi{site + age + sex}	380.981	10.4124	0.00164	0.0055	17	343.18
p18	p{site x year + age} psi{site + age + sex}	382.988	12.4195	0.0006	0.002	18	342.713
Stage 1, Step 2 - General Patterns of Variation in Prevalence
Constrained p to top supported structure from Step 1 and considered the same 20 models to assess variation in psi relative to site, age, sex, and year
Model ID	Model	AICc	Delta AICc	AICc Weights	Model Likelihood	Num. Par	Deviance
m17	p{sex} psi{site x year}	365.869	0	0.23627	1	11	342.288
m13	p{sex} psi{site + year}	366.774	0.9051	0.15027	0.636	9	347.709
m18	p{sex} psi{site x year + age}	367.029	1.1595	0.13232	0.56	12	341.149
m14	p{sex} psi{site + year + age}	367.836	1.9668	0.08837	0.374	10	346.527
m19	p{sex} psi{site x year + sex}	368.048	2.1788	0.07949	0.3364	12	342.169
m05	p{sex} psi{site}	368.116	2.2465	0.07684	0.3252	8	351.269
m06	p{sex} psi{site + age}	368.527	2.6576	0.06256	0.2648	9	349.462
m15	p{sex} psi{site + year + sex}	368.991	3.1218	0.0496	0.2099	10	347.682
m20	p{sex} psi{site x year + age + sex}	369.179	3.3095	0.04516	0.1911	13	340.973
m16	p{sex} psi{site + year + age + sex}	370.048	4.1791	0.02924	0.1238	11	346.468
m07	p{sex} psi{site + sex}	370.188	4.3187	0.02727	0.1154	9	351.123
m08	p{sex} psi{site + age + sex}	370.568	4.6992	0.02254	0.0954	10	349.259
m10	p{sex} psi{year + age}	384.236	18.3666	2e-05	0.0001	5	373.889
m02	p{sex} psi{age}	385.02	19.1506	2e-05	0.0001	4	376.79
m12	p{sex} psi{year + age + sex}	385.765	19.8954	1e-05	0	6	373.276
m04	p{sex} psi{age + sex}	386.445	20.5757	1e-05	0	5	376.098
m09	p{sex} psi{year}	387.221	21.352	1e-05	0	4	378.991
m01	p{sex} psi{.}	388.803	22.9338	0	0	3	382.666
m11	p{sex} psi{year + sex}	388.851	22.9814	0	0	5	378.504
m03	p{sex} psi{sex}	390.327	24.4572	0	0	4	382.097
Stage 2 - Body Condition
Constrained p and psi to top supported structure from Stage 1 and considered additional models assessing variation in psi relative to body condition index (BCI)
Used full Stage 1 dataset
Model ID	Model	AICc	Delta AICc	AICc Weights	Model Likelihood	Num. Par	Deviance
m17	p{sex} psi{site x year}	365.869	0	0.60357	1	11	342.288
c02	p{sex} psi{site x year + BCI}	368.165	2.2958	0.19152	0.3173	12	342.286
c04	p{sex} psi{(site x year) + (BCI x year)}	369.719	3.8502	0.08804	0.1459	13	341.514
c03	p{sex} psi{site x year x BCI}	369.821	3.9516	0.08369	0.1387	20	324.504
c05	p{sex} psi{(site x year) + (BCI x site)}	371.671	5.8015	0.03319	0.055	17	333.87
c01	p{sex} psi{BCI}	390.261	24.3914	0	0	4	382.031
Stage 3 - Coinfections
Parsed dataset to applicable locations and age classes to assess co-infection relationships (i.e., limited dataset to locations and age classes that contained positives for the co-infections of interest)
Stage 3, Step 1: AKD
Partitioned dataset to adults because no HY crows were AKD-positive; retained all sites because AKD and Leuc were detected at all sites
Model ID	Model	AICc	Delta AICc	AICc Weights	Model Likelihood	Num. Par	Deviance
d02 (m17)	p{sex} psi{site x year}	298.316	0	0.68852	1	11	274.187
d04	p{sex} psi{site x year + AKD}	300.671	2.3544	0.21216	0.3081	12	274.134
d06	p{sex} psi{(site x year) + (AKD x year)}	302.804	4.4875	0.07302	0.1061	13	273.82
d01	p{sex} psi{.}	306.809	8.4923	0.00986	0.0143	3	300.627
d07	p{sex} psi{(site x year) + (AKD x site)}	307.048	8.7314	0.00875	0.0127	17	267.861
d03	p{sex} psi{AKD}	307.876	9.5598	0.00578	0.0084	4	299.571
d05	p{sex} psi{site x year x AKD}	310.088	11.7714	0.00191	0.0028	20	262.784
Stage 3, Step 2: Haem
Partitioned dataset to Haines and Juneau because they were the only sites with sufficient Haem prevalence (only one bird was positive at Valdez so this site was not considered)
Retained both ages and sexes
Did not consider year effect because Haines and Juneau were only sampled in 2008
Model ID	Model	AICc	Delta AICc	AICc Weights	Model Likelihood	Num. Par	Deviance
h02 (m17)	p{sex} psi{site}	121.808	0	0.46682	1	4	113.053
h01	p{sex} psi{.}	123.527	1.7185	0.19769	0.4235	3	117.082
h04	p{sex} psi{site + Haem}	123.663	1.8548	0.18466	0.3956	5	112.509
h05	p{sex} psi{site * Haem}	125.133	3.3248	0.08855	0.1897	6	111.486
h03	p{sex} psi{Haem}	125.837	4.0285	0.06228	0.1334	4	117.082
Stage 3, Step 3: Plas
Partitioned dataset to Homer and Kenai because they were the only sites with sufficient Plas prevalence (only one bird was positive at Haines so this site was not considered)
Retained both ages and sexes
Model ID	Model	AICc	Delta AICc	AICc Weights	Model Likelihood	Num. Par	Deviance
pl02 (m17)	p{sex} psi{site x year}	116.587	0	0.40854	1	6	102.873
pl06	p{sex} psi{(site x year) + (plas x year)}	117.422	0.8346	0.26916	0.6588	8	98.3579
pl05	p{sex} psi{site x year x plas}	118.468	1.8804	0.15956	0.3906	10	93.5786
pl04	p{sex} psi{site x year + plas}	119.2	2.613	0.11062	0.2708	7	102.867
pl07	p{sex} psi{(site x year) + (plas x site)}	120.72	4.1325	0.05175	0.1267	8	101.656
pl01	p{sex} psi{.}	131.555	14.9683	0.00023	0.0006	3	125.094
pl03	p{sex} psi{plas}	132.408	15.8205	0.00015	0.0004	4	123.623
Stage 4 - Weather
Replaced top supported psi structure with weather variables to assess the degree of annual and geographic variation they explain
Used full Stage 1 dataset because Leuc was detected at all sites in all years
Model ID	Model	AICc	Delta AICc	AICc Weights	Model Likelihood	Num. Par	Deviance
m17	p{sex} psi{site x year}	365.869	0	0.99996	1	11	342.288
w03	p{sex} psi{wind}	387.951	22.0816	2e-05	0	4	379.721
w05	p{sex} psi{temp + wind}	388.721	22.8519	1e-05	0	5	378.374
w06	p{sex} psi{precip + wind}	389.594	23.7251	1e-05	0	5	379.248
w02	p{sex} psi{precip}	390.349	24.4795	0	0	4	382.119
w01	p{sex} psi{temp}	390.856	24.9866	0	0	4	382.626
w04	p{sex} psi{temp + precip}	392.465	26.5957	0	0	5	382.118
